# Supplementary material for: BRCA1 founder mutations and beyond in the Polish population: A single-institution BRCA1/2 next-generation sequencing study
Source: PLoS One. 2018 Jul 24;13(7):e0201086. doi: 10.1371/journal.pone.0201086 (PMC6057642; doi:10.1371/journal.pone.0201086)
Supplement: S1 Table — (XLSX) [file pone.0201086.s008.xlsx]

## Sheet: Tabela 1
Exon		Primer sequences
BRCA1 e20	F	ATATGACGTGTCTGCTCCAC
	R	GGGAATCCAAATTACACAGC
BRCA1 e5	F	CTCTTAAGGGCAGTTGTGAG
	R	TTCCTACTGTGGTTGCTTCC
BRCA1 e2	F	GAAGTTGTCATTTTATAAACCTTT
	R	TGTCTTTTCCCTAGTATGT
BRCA1 e11	F	CAGGGAGTTGGTCTGAGTGAC
	R	GCTCCCCAAAAGCATAAAC
