# Supplementary material for: BRCA1 founder mutations and beyond in the Polish population: A single-institution BRCA1/2 next-generation sequencing study
Source: PLoS One. 2018 Jul 24;13(7):e0201086. doi: 10.1371/journal.pone.0201086 (PMC6057642; doi:10.1371/journal.pone.0201086)
Supplement: S2 Table — (XLSX) [file pone.0201086.s009.xlsx]

## Sheet: S2 Table Pathogenic
Gene	No	cDNA	predicted protein	EKSON	Type of mutation (b)	Pathogenicity:	BIC	ClinVar	Histopatholgy	Age	Probant medical history	Famili medical history	Category
BRCA1	1	c.115T>C	p.C39R	3	M	Pending (BIC), Pathogenic (ClinVar)	C39R	Yes	TNBC	45	BC	1xOC 42 y	HBOCs
BRCA1	2	c.115T>C	p.C39R	3	M	Pending (BIC), Pathogenic (ClinVar)	C39R	Yes	NA	NA	healthy	1xOC, 1xTNBC	HBOCsusp
BRCA1	3	c.342_343delTC	p.Pro115Terfs	6	F	Pathogenic (BIC+ClinVar)	461delTC	Yes	Serous, Luminal A	Br-47,Ov-54	BC/OC	1xOC, 1xBC	HBOCss
BRCA1	4	c.2269delG	p.V757fs*8 (p.Val757Phefs)	10	F	Pathogenic (BIC+ClinVar)	2388delG	Yes	Serous	46	OC	None	HOCs
BRCA1	5	c.1612_1616delCAAAC	p.Gln538Glyfs	10	F	Pathogenic (ClinVar)	lack	Yes	Serous	49	OC	None	HOCs
BRCA1	6	c.676delT	p.C226fs	10	F	Pathogenic (BIC+ClinVar)	795delT	Yes	DCIS	38/52	BC bil	None	-
BRCA1	7	c.3132_3133insC	p.(Asn1045Glnfs*2)	10	F	Pathogenic	lack	No	TNBC	77	BC	3xBrC 40, 50, 53y	HBOCss
BRCA1	8	c.1612_1616delCAAAC	p.Gln538Glyfs	10	F	Pathogenic (BIC+ClinVar)	lack	Yes	Serous	42	OC	1xBrC 40y	HBOCs
BRCA1	9	c.1510_1510delC	p.R504fs (p.Arg504Valfs)	11	F	Pathogenic (BIC+ClinVar)	1629delC	Yes	Luminal B	47.48	BC bil	None	HBOCss
BRCA1	10	c.4186C>T	p.Q1396X	12	N	Pathogenic (BIC+ClinVar)	Q1396X	Yes	Serous	50+	OC	3xOC, 1xBC	HOCss
BRCA1	11	c.4186C>T	p.Q1396*	12	N	Pathogenic (BIC+ClinVar)	Q1396X	Yes	Endometrioid	47	OC	2xOC	HOCss
BRCA1	12	c.4186C>T	p.Q1396X (p.Gln1396Ter)	12	N	Pathogenic (BIC+ClinVar)	Q1396X	Yes	TNBC	34	BC	1xOC, 1xBC	HBOC ss
BRCA1	13	c.4186C>T	p.Q1396X (p.Gln1396Ter)	12	N	Pathogenic (BIC+ClinVar)	Q1396X	Yes	Serous	54	OC	None	-
BRCA1	14	c.4689C>G	p.Tyr1563Ter	15	N	Pathogenic (BIC+ClinVar)	Y1563X	Yes	Serous	42	OC	2xOC	HOCss
BRCA1	15	c.4689C>G	p.Tyr1563Ter	15	N	Pathogenic (BIC+ClinVar)	Y1563X	Yes	Serous	54	BC	2xGO, 2xBCbil	HBOC ss
BRCA1	16	c.4689C>G	p.Tyr1563Ter	15	N	Pathogenic (BIC+ClinVar)	Y1563X	Yes	Luminal B	46	BC bil	1xBC, 2xGO	HBOC ss
BRCA1	17	c.4689C>G	p.Tyr1563Ter	15	N	Pathogenic (BIC+ClinVar)	Y1563X	Yes	Luminal B (HER2-)	31	BC	1xBC	HBC susp
BRCA1	18	c.4936delG	p.V1646Sfsx12 (p.Val1646Serfs)	16	F	Pathogenic (BIC+ClinVar)	5055delG	Yes	Endometrioid	45	OC	1xOC, 1xBC 36y	HBOCss
BRCA1	19	c.4936delG	p.V1646Sfsx12 (p.Val1646Serfs)	16	F	Pathogenic (BIC+ClinVar)	5055delG	Yes	NA	NA	Healthy	2xOC, 1 BC	HBOCs
BRCA1	20	c.5030_5033delCTAA	p.(Thr1677Ilefs*2)	16	F	Pathogenic (BIC+ClinVar)	5146del4	Yes	IDC G3 & DCIS (lack of data about receptors)	38, 38	BC bil	None	-
BRCA1	21	c.5095C>T	p.R1699W	17	M	Pending (BIC), Pathogenic (ClinVar)	R1699W	Yes	Luminal A or B??	48	BC	1xOC 50 y	HBOCs
BRCA2	22	c.635_636delGA	p.Arg212Lysfs	8	F	Pathogenic (BIC+ClinVar)	862delAG	Yes	NA	NA	healthy	3xBC	HBC ss
BRCA2	23	c.1850C>A	p.S617X (p.Ser617Ter)	10	N	Pathogenic (ClinVar)	lack	Yes	TNBC	32	BC	None	TNBC
BRCA2	24	c.1389_1390delAG	p.T463fs	10	F	Pathogenic (BIC+ClinVar)	1617delAG	Yes	DCIS	59	BC	1xBC 52y	HBCs
BRCA2	25	c.818C>G	p.S273X (p.Ser273Ter)	10	N	Pathogenic (BIC+ClinVar)	S273X	Yes	TNBC	34	BC	1xBC, 1xGO	HBOC ss
BRCA2	26	c.1796_1800delCTTAT	p.Ser599Terfs	10	F	Pathogenic (BIC+ClinVar)	2024del5 2022del5	Yes	Serous	60	OC	1xBC	OC
BRCA2	27	c.3847_3848delGT	p.V1283Kfsx2	11	F	Pathogenic (BIC+ClinVar)	4075delGT	Yes	Luminal A/A	56/66	BC bil	None	-
BRCA2	28	c.6267_6269delGCAinsC	p.Glu2089_His2090AspTerfs	11	F,M	Pathogenic (BIC+ClinVar)	6495delGCAinsC	Yes	TNBC	40	BC	None	-
BRCA2	29	c.2680delG	p.V894X	11	N	Pathogenic	lack	No	Serous	45	OC	1xOC	HOCs
BRCA2	30	c.4483_4484delGT	p.Val1495Profs	11	F	Pathogenic	lack	Yes	TNBC	44	BC	1xOC	HOBCsusp
BRCA2	31	c.5946delT	p.S1982fs	11	F	Pending (BIC), Pathogenic (ClinVar)	6174delT	Yes	Serous	52	OC	1xGO	HOC susp
BRCA2	32	c.4481_4482delGT	p.S1494fs	11	F	Pathogenic	lack	No	Serous	65	OC	1xBC	HBOC susp
BRCA2	33	c.6405_6409delCTTAA	p.(Asn2135Lysfs*3)	11	F	Pathogenic (BIC+ClinVar)	6633del5	Yes	Luminal B (HER2+)	38	BC	1xOC	HBOC susp.
BRCA2	34	c.6267_6269delGCAinsC	p.Glu2089_His2090AspTerfs	11	F	Pathogenic (BIC+ClinVar)	6495delGCAinsC	Yes	Serous	53	OC	None	-
BRCA2	35	c.3975_3978dupTGCT	p.Ala1327Cysfs	11	F	Pathogenic (ClinVar)	lack	Yes	Luminal A or B??	49	BC	2xOC	HBOC ss
BRCA2	36	c.3847_3848delGT	p.Val1283Lysfs	11	F	Pathogenic (BIC+ClinVar)	4075delGT	Yes	Serous	65	OC	2xOC	HOC ss
BRCA2	37	c.7558C>T	p.R2520X	15	N	Pathogenic (BIC+ClinVar)	R2520X	Yes	Luminal A or B??	60	BC	1xGO75y	HBOC susp.
BRCA2	38	c.7558C>T	p.R2520X	15	N	Pathogenic (BIC+ClinVar)	R2520X	Yes	NA	NA	healthy	1xBC, 1xGO	HBOc susp.
BRCA2	39	c.7558C>T	p.R2520X	15	N	Pathogenic (BIC+ClinVar)	R2520X	Yes	Serous	51	OC	2xBC, 1xGO	HBOC ss
BRCA2	40	c.9118-2A>G	SPLICING	24	S	Pending (BIC), Pathogenic (ClinVar)	IVS23-2A>G	Yes	Luminal A	40	BC	1xBC 54y	HBC susp
		OC	ovarian cancer
		BC	breat cancer
		GO	genital organ (unspecified: uterus or ovary)
		(a )sequence variants were described according to BRCA1 mRNA sequence MN_007294.3 and BRCA2 mRNA sequence NM_000059.3
		(b) F – frameshift variant; N – nonsense variant; M – missense variant; S – splicing variant.
