# Supplementary material for: BRCA1 founder mutations and beyond in the Polish population: A single-institution BRCA1/2 next-generation sequencing study
Source: PLoS One. 2018 Jul 24;13(7):e0201086. doi: 10.1371/journal.pone.0201086 (PMC6057642; doi:10.1371/journal.pone.0201086)
Supplement: S3 Table — (XLSX) [file pone.0201086.s010.xlsx]

## Sheet: S3 Table VUS
No	Gene	cDNA	predicted protein	EKSON	Type of mutation (b)	Pathogenicity:	BIC	ClinVar	Histopatholgy	Age	Probant medical history	Famili medical history	Category
1	BRCA1	c.1616C>T	p.T539M	10	M	Pending (BIC), Conflicting interpretations of pathogenicity Benign(2);Likely benign(3);Uncertain significance(2) (ClinVar)	T539M	Yes	Serosum G3	55	OC	1xBrC	HBOC susp
2	BRCA2	c.800G>A	p.G267E	10	M	Pending (BIC), Conflicting interpretations of pathogenicity Likely benign(1);Uncertain significance(5) (ClinVar)	G267E	Yes	Serosum G2	60	OC	None	-
3	BRCA2	c.7007G>A	p.R2336H	11	M	Pending (BIC); Conflicting interpretations of pathogenicity Pathogenic(11);Uncertain significance(1) (ClinVar)	R2336H	Yes	TNBC	44.45	BC bil	5 x BC	HBCss
4	BRCA2	c.6562A>G	p.K2188E	11	M	VUS (ClinVar)	lack	Yes	HER2	46	BC	1xGO	HBOC susp
5	BRCA2	c.6281A>G	p.Y2094C	11	M	VUS (ClinVar)	lack	Yes	Luminal B (HER2-)	60	BC	2xBC	HBC ss
6	BRCA2	c.3070A>G	p.I1024V	11	M	VUS (ClinVar)	lack	Yes	Serosum	70	OC	None	-
7	BRCA2	c.7007G>A	p.R2336H	13	M	Pending (BIC); Conflicting interpretations of pathogenicity Pathogenic(11);Uncertain significance(1) (ClinVar)	R2336H	Yes	NA	NA	healthy	3 x BrC 39, 52, 59y,	HBCss
8	BRCA2	c.7505G>A	p.R2502H	15	M	Pending (BIC); Conflicting interpretations of pathogenicity Benign(1);Likely benign(4);Uncertain significance(1) (ClinVar)	R2502H	Yes	NA	NA	healthy	3xBC	HBC ss
9	BRCA2	c.9227G>A	p.G3076E	24	M	Pending (BIC), Conflicting interpretations of pathogenicity Likely pathogenic(1);Uncertain significance(4) (ClinVar)	G3076E	Yes	Luminal B (Carcinoma endometrioidale G-1)	Br-53,59,t.ca. endo-54	BC bil,	1xBC	HBCss
10	BRCA2	c.9371A>T	p.N3124I	25	M	Pending (BIC), Conflicting interpretations of pathogenicity Likely pathogenic(1);Pathogenic(8);Uncertain significance(2) (ClinVar)	N3124I	Yes	Luminal A or B??	29	BC	1xBrC bil	HBCs
11	BRCA2	c.9275A>G	p.Y3092C	25	M	Pending (BIC); Conflicting interpretations of pathogenicity Likely benign(6);Uncertain significance(3) (ClinVar)	Y3092C	Yes	Luminal A	64	BC	1xGO 75 y	-
12	BRCA2	c.9371A>T	p.N3124I	25	M	Pending (BIC), Conflicting interpretations of pathogenicity Likely pathogenic(1);Pathogenic(8);Uncertain significance(2) (ClinVar)	N3124I	Yes	Luminal A or B??	43	BC	2xBrC	HBC ss
13	BRCA2	c.9371A>T	p.N3124I	25	M	Pending (BIC), Conflicting interpretations of pathogenicity Likely pathogenic(1);Pathogenic(8);Uncertain significance(2) (ClinVar)	N3124I	Yes	TNBC	42	BC	2xOC	HBOCs
14	BRCA2	c.9542T>G	p.M3181R	26	M	Pending (BIC); VUS(ClinVar)	M3181R	Yes	Clear cell	49	OC	None	-
	OC	ovarian cancer
	BC	breat cancer
	GO	genital organ (unspecified: uterus or ovary)
	(a )sequence variants were described according to BRCA1 mRNA sequence MN_007294.3 and BRCA2 mRNA sequence NM_000059.3
	(b) F – frameshift variant; N – nonsense variant; M – missense variant; S – splicing variant.
