# Supplementary material for: BRCA1 founder mutations and beyond in the Polish population: A single-institution BRCA1/2 next-generation sequencing study
Source: PLoS One. 2018 Jul 24;13(7):e0201086. doi: 10.1371/journal.pone.0201086 (PMC6057642; doi:10.1371/journal.pone.0201086)
Supplement: S4 Table — (XLSX) [file pone.0201086.s011.xlsx]

## Sheet: S4 Table in silico VUS
No	Mutationa	DANN score	gnomAD Exomes (ExAC) Allele Frequency	MutationTaster	Mutation Assessor	FATHMM	FATHMM-MKL	MetaSVM	MetalR	Provean	LRT	SIFT
1	NM_007294.3:c.181T>G (p.C61G)	0.9852	0.00003255	Disease causing, Polymorphism	High	Damaging	Damaging	Damaging	Damaging	Damaging, Neutral	Deleterious	Damaging
2	NM_000059.3:c.6281A>G (p.Y2094C)	0.8196	0.000008369	Polymorphism	Neutral	Tolerated	Neutral	Tolerated	Tolerated	Neutral	Neutral	Tolerated
3	NM_000059.3:c.9542T>G (p.M3181R)	0.7988	NAb	Polymorphism	Low	Damaging	Neutral	Tolerated	Tolerated	Neutral	Neutral	Tolerated
4	NM_000059.3:c.7505G>A (p.R2502H)	0.1918	0.00006905	Polymorphism	Neutral	Damaging	Neutral	Tolerated	Tolerated	Neutral	Neutral	Tolerated
5	NM_000059.3:c.9227G>A (p.G3076E)	0.9975	0.000004068	Disease causing	Medium	Damaging	Damaging	Damaging	Damaging	Neutral	Deleterious	Damaging
6	NM_000059.3:c.9275A>G (p.Y3092C)	0.9954	0.00008149	Disease causing	Medium	Damaging	Damaging	Damaging	Damaging	Damaging	Deleterious	Damaging
7	NM_000059.3:c.7007G>A ( p.R2336H)	0.996	NAb	Disease causing	Low	Tolerated	Damaging	Tolerated	Tolerated	Neutral	Neutral	Damaging
8	NM_000059.3:c.3070A>G (p.I1024V)	0.9505	NAb	Polymorphism	Low	Tolerated	Neutral	Tolerated	Tolerated	Neutral	Neutral	Tolerated
9	NM_000059.3:c.9371A>T ( p.N3124I)	0.9916	0.000008127	Disease causing	Medium	Damaging	Damaging	Damaging	Damaging	Damaging	Deleterious	Damaging
10	NM_000059.3:c.6562A>G (p.K2188E)	0.4156	NAb	Polymorphism	Low	Tolerated	Neutral	Tolerated	Tolerated	Neutral	Neutral	Tolerated
11	NM_000059.3:c.800G>A ( p.G267E )	0.3004	0.00002924 c	Polymorphism	Low	Tolerated	Neutral	Tolerated	Tolerated	Neutral	Neutral	Tolerated
12	NM_007294.3:c.1616C>T (p.T539M)	0.04567	0.00006919 d	Polymorphism	Neutral	Damaging	Neutral	Tolerated	Tolerated	Neutral	Neutral	Tolerated
a sequence variants were described according to BRCA1 mRNA sequence MN_007294.3 and BRCA2 mRNA sequence NM_000059.3
b not available - gnomAD Exomes (ExAC) This variant does not have a gnomAD exomes entry, but its locus is covered in gnomAD exomes.
c present in ICGC Somatic https://dcc.icgc.org/mutations/MU4606254
d present in ICGC Somatic https://dcc.icgc.org/mutations/MU1687125
